# Supplementary material for: Predicting sporadic Alzheimer’s disease progression via inherited Alzheimer’s disease-informed machine-learning
Source: Alzheimers Dement. Author manuscript; Available in PMC 2021 Mar 1. (PMC7222030; doi:10.1002/alz.12032)
Supplement: Supporting Material 2 [file NIHMS1565951-supplement-Supporting_Material_2.xlsx]

## Sheet: Key DIAN Personnel
Last Name	First	Site	Institution	Affiliation	Core	Role	Email address
Allegri	Ricardo	956	FLENI	FLENI Institute of Neurological Research (Fundacion para la Lucha contra las Enfermedades Neurologicas de la Infancia)	N/A	PI	rallegri@fleni.org.ar
Amtashar	Fatima		WU	Washington University in St. Louis School of Medicine	Biomarker	Core Personnel	amtashar.f@wustl.edu
Bateman	Randy	11	WU	Washington University in St. Louis School of Medicine	Admin	Core Leader/PI/Chair	batemanr@wustl.edu
Benzinger	Tammie		WU	Washington University in St. Louis School of Medicine	Imaging	Core Leader	benzingert@wustl.edu
Berman	Sarah	24	Pitt	University of Pittsburgh	N/A	PI	bermans@upmc.edu
Bodge	Courtney	941	Butler	Brown University-Butler Hospital	N/A	Site Coordinator	Cbodge@Butler.org
Brandon	Susan		WU	Washington University in St. Louis School of Medicine	Admin / Clincal	Core Personnel	brandons@wustl.edu
Brooks	William (Bill)	950	Sydney	Neuroscience Research Australia	N/A	Site Coordinator	w.brooks@NeuRA.edu.au
Buck	Jill	37	IU	Indiana University	N/A	Site Coordinator	jilmbuck@iu.edu
Buckles	Virginia		WU	Washington University in St. Louis School of Medicine	Admin	Core Personnel	bucklesv@wustl.edu
Chea	Sochenda	36	Mayo	Mayo Clinic Jacksonville	N/A	Site Coordinator	chea.sochenda@mayo.edu
Chhatwal	Jasmeer	94	BWH	Brigham and Women’s Hospital–Massachusetts General Hospital	N/A	PI	Chhatwal.Jasmeer@mgh.harvard.edu
Chrem	Patricio	956	FLENI	FLENI Institute of Neurological Research (Fundacion para la Lucha contra las Enfermedades Neurologicas de la Infancia)	N/A	Site Coordinator	pchremmendez@fleni.org.ar
Chui	Helena	3	USC	University of Southern California	N/A	PI	helena.chui@med.usc.edu
Cinco	Jake	953	UCL	University College London	N/A	Site Coordinator	jcinco@nhs.net
Clifford	Jack		Mayo	Mayo Clinic Jacksonville	MRI QC	Vendor MRI QC	jack.clifford@mayo.edu
Cruchaga	Carlos		WU	Washington University in St. Louis School of Medicine	Genetics	Core Co-Leader	cruchagac@wustl.edu
D'Mello	Mirelle	950	Sydney	Neuroscience Research Australia	N/A	Site Coordinator	m.dmello@neura.edu.au
Donahue	Tamara	11	WU	Washington University in St. Louis School of Medicine	N/A	Site Coordinator	tammie@wustl.edu
Douglas	Jane	953	UCL	University College London	N/A	Site Coordinator	jdouglas@dementia.ion.ucl.ac.uk
Edigo	Noelia	956	FLENI	FLENI Institute of Neurological Research (Fundacion para la Lucha contra las Enfermedades Neurologicas de la Infancia)	N/A	Site Coordinator	negido@fleni.org.ar
Erekin-Taner	Nilufer	36	Mayo	Mayo Clinic Jacksonville	N/A	sub-I	taner.nilufer@mayo.edu
Fagan	Anne		WU	Washington University in St. Louis School of Medicine	Biomarker	Core Leader	fagana@wustl.edu
Farlow	Marty	37	IU	Indiana University	N/A	PI	mfarlow@iupui.edu
Farrar	Angela		WU	Washington University in St. Louis School of Medicine	Informatics	Core Coordinator	angelaj@wustl.edu
Feldman	Howard		UCSD	University of California San Diego	ADCS	Vendor ADCS	howardfeldman@ucsd.edu
Flynn	Gigi		WU	Washington University in St. Louis School of Medicine	Admin / Clinical	Core Personnel	flynng@wustl.edu
Fox	Nick	953	UCL	University College London	N/A	PI	nfox@dementia.ion.ucl.ac.uk
Franklin	Erin		WU	Washington University in St. Louis School of Medicine	Neuropath	Core Coordinator	efranklin@wustl.edu
Fujii	Hisako	700	Japan	Osaka City University	N/A	Assistant/Coord	hfujii@med.osaka-cu.ac.jp
Gant	Cortaiga		WU	Washington University in St. Louis School of Medicine	Admin / Clinical	Core Personnel	cortaiga.gant@wustl.edu
Gardener	Samantha	952	Perth	Edith Cowan University, Perth	N/A	Site Coordinator	s.gardener@ecu.edu.au
Ghetti	Bernardino	37	IU	Indiana University	N/A	sub-I	bghetti@iupui.edu
Goate	Alison		Icahn NY	Icahn School of Medicine at Mount Sinai	Genetics	Core Co-Leader	alison.goate@mssm.edu
Goldman	Jill		CU	Columbia University	N/A	Genetics Ethics	JG2673@cumc.columbia.edu
Gordon	Brian		WU	Washington University in St. Louis School of Medicine	Imaging	Core Personnel	bagordon@wustl.edu
Graff-Radford	Neill	36	Mayo	Mayo Clinic Jacksonville	N/A	PI	graffradford.neill@mayo.edu
Gray	Julia		WU	Washington University in St. Louis School of Medicine	Biomarker	Core Personnel	gray@wustl.edu
Gurney	Jenny		WU	Washington University in St. Louis School of Medicine	Informatics	Core Personnel	gkgurney@wustl.edu
Hassenstab	Jason		WU	Washington University in St. Louis School of Medicine	Clinical	Core Personnel	hassenstabj@wustl.edu
Hirohara	Mie	710	Hirosaki	Hirosaki University	N/A	Clinician	hirohata@hirosaki-u.ac.jp
Holtzman	David		WU	Washington University in St. Louis School of Medicine	N/A	Associate Director	holtzman@wustl.edu
Hornbeck	Russ		Wu	Washington University in St. Louis School of Medicine	Imaging	Core Coordinator	russ@wustl.edu
Houeland DiBari	Siri	955	Munich	German Center for Neurodegenerative Diseases (DZNE) Munich	N/A	Site Coordinator	Siri.HouelandDiBari@dzne.de
Ikeuchi	Takeshi	720	Niigata	Niigata University	N/A	Site Leader	ikeuchi@bri.niigata-u.ac.jp
Ikonomovic	Snezana	24	Pitt	University of Pittsburgh	N/A	Site Coordinator	ikonomovics@upmc.edu
Jerome	Gina		WU	Washington University in St. Louis School of Medicine	Biomarker	Core Coordinator	ginajerome@wustl.edu
Jucker	Mathias	954	Tubingen	German Center for Neurodegnerative Diseases (DZNE) Tubingen	N/A	PI	mathias.jucker@uni-tuebingen.de
Karch	Celeste		WU	Washington University in St. Louis School of Medicine	Administrative	Core Personnel	karchc@wustl.edu
Kasuga	Kensaku	720	Niigata	Niigata University	N/A	Site Coordinator	ken39@bri.niigata-u.ac.jp
Kawarabayashi	Takeshi	710	Hirosaki	Hirosaki University	N/A	Clinician	tkawara@hirosaki-u.ac.jp
Klunk	William (Bill)	24	Pitt	University of Pittsburgh	N/A	sub-I	klunkwe@gmail.com
Koeppe	Robert		Umich	University of Michigan	PET QC	Vendor PET QC	koeppe@umich.edu
Kuder-Buletta	Elke	954	Tubingen	German Center for Neurodegnerative Diseases (DZNE) Tubingen	N/A	Site Coordinator	elke.buletta@med.uni-tuebingen.de
Laske	Christoph	954	Tubingen	German Center for Neurodegnerative Diseases (DZNE) Tubingen	N/A	sub-I	christoph.laske@med.uni-tuebingen.de
Lee	Jae-Hong	957	Korea	Asan Medical Center	N/A	PI	jhlee@amc.seoul.kr
Levin	Johannes	955	Munich	German Center for Neurodegnerative Diseases (DZNE) Munich	N/A	PI	Johannes.Levin@med.uni-muenchen.de
Marcus	Daniel		WU	Washington University in St. Louis School of Medicine	Informatics	Core Leader	dmarcus@wustl.edu
Martins	Ralph	952	Perth	Edith Cowan University	N/A	PI	r.martins@ecu.edu.au
Mason	Neal Scott		UPMC	University of Pittsburgh Medical Center	PIB QC	Vendor PIB QC	masonss@upmc.edu
Masters	Colin	951	Melb	University of Melbourne	N/A	PI - former	c.masters@unimelb.edu.au
Maue-Dreyfus	Denise		WU	Washington University in St. Louis School of Medicine	Clinical	Core Personnel	dmdreyfu@wustl.edu
McDade	Eric		WU	Washington University in St. Louis School of Medicine	Clinical	Core Leader Assoc	ericmcdade@wustl.edu
Montoya	Lucy	3	USC	University of Southern California	N/A	Site Coordinator	Lucy.Montoya@med.usc.edu
Mori	Hiroshi	700	Japan	Osaka City University	N/A	PI	mori@med.osaka-cu.ac.jp
Morris	John		WU	Washington University in St. Louis School of Medicine	Clinical	Core Leader	jcmorris@wustl.edu
Nagamatsu	Akem	730	Tokyo	Tokyo University	N/A	Site Coordinator	akm77-tky@umin.ac.jp
Neimeyer	Katie	10	CU	Columbia University	N/A	Site Coordinator	kn2416@cumc.columbia.edu
Noble	James	10	CU	Columbia University	N/A	PI	jn2054@columbia.edu
Norton	Joanne		WU	Washington University in St. Louis School of Medicine	Genetics	Core Coordinator	nortonj@wustl.edu
Perrin	Richard		WU	Washington University in St. Louis School of Medicine	Neuropath	Core Leader	rperrin@wustl.edu
Raichle	Marc		WU	Washington University in St. Louis School of Medicine	Imaging	Core Personnel	mraichle@wustl.edu
Ringman	John	3	USC	University of Southern California	N/A	sub-I	john.ringman@med.usc.edu
Roh	Jee Hoon	957	Korea	Asan Medical Center	N/A	sub-I	roh@amc.seoul.kr
Roh	Jee Hoon	957	Korea	Asan Medical Center	N/A	Site Coordinator	roh@amc.seoul.kr
Salloway	Stephen	941	Butler	Brown University-Butler Hospital	N/A	PI	SSalloway@Butler.org
Schofield	Peter	950	Sydney	Neuroscience Research Australia	N/A	PI	p.schofield@neura.edu.au
Shimada	Hiroyuki	700	Osaka	Osaka City University	N/A	Site Leader	h.shimada@med.osaka-cu.ac.jp
Shiroto	Tomoyo	710	Hirosaki	Hirosaki University	N/A	Site Coordinator	s.tomoyo@hirosaki-u.ac.jp
Shoji	Mikio	710	Hirosaki	Hirosaki University	N/A	Site Leader	mshoji@hirosaki-u.ac.jp
Sigurdson	Wendy	11	WU	Washington University in St. Louis School of Medicine	N/A	Site Coordinator	sigurdsonw@wustl.edu
Sohrabi	Hamid	952	Perth	Edith Cowan University	N/A	Site Coordinator	h.sohrabi@ecu.edu.au
Sparks	Paige	94	BWH	Brigham and Women's Hospital-Massachusetts	N/A	Site Coordinator	kpsparks@bwh.harvard.edu
Suzuki	Kazushi	730	Tokyo	Tokyo University	N/A	Site Leader	kazusuzuki-tky@umin.ac.jp
Swisher	Laura		WU	Washington University in St. Louis School of Medicine	Admin / Clinical	Core Coordinator	goodl@wustl.edu
Taddei	Kevin	952	Perth	Edith Cowan University	N/A	Site Coordinator	k.taddei@ecu.edu.au
Wang	Jen		Icahn NY	Icahn School of Medicine at Mount Sinai	Genetics	Core Personnel	jenchyong.wang@mssm.edu
Wang	Peter		WU	Washington University in St. Louis School of Medicine	Biostat	Core Coordinator	guoqiao@wustl.edu
Weiner	Mike		UCSF	University of California San Francisco	ADCS	Vendor ADCS	Michael.Weiner@ucsf.edu
Wolfsberger	Mary		WU	Washington University in St. Louis School of Medicine	Informatics	Core Personnel	mwolfsberger@wustl.edu
Xiong	Chengjie		WU	Washington University in St. Louis School of Medicine	Biostat	Core Leader	chengjie@wustl.edu
Xu	Xiong		WU	Washington University in St. Louis School of Medicine	Biostat	Core Personnel	xxu@wustl.edu
